# Supplementary material for: The Essential Oil from Conyza bonariensis (L.) Cronquist (Asteraceae) Exerts an In Vitro Antimelanoma Effect by Inducing Apoptosis and Modulating the MAPKs, NF-κB, and PKB/AKT Signaling Pathways
Source: Pharmaceuticals (Basel). 2023 Nov 2;16(11):1553. doi: 10.3390/ph16111553 (PMC10674350; doi:10.3390/ph16111553)
Supplement: Supplementary file 1 [file pharmaceuticals-16-01553-s001.zip]

Archive with 1 entries (1 files):
- pharmaceuticals-2674692-supplementary.pdf
